# Supplementary material for: The Endothelial Landscape and Its Role in Von Hippel–Lindau Disease
Source: Cells. 2021 Sep 4;10(9):2313. doi: 10.3390/cells10092313 (PMC8465092; doi:10.3390/cells10092313)
Supplement: Supplementary file 1 [file cells-10-02313-s001.zip]

Archive with 1 entries (1 files):
- cells-1338457-supplementary.pdf
